# Supplementary material for: Phytochemical Analysis of the Methanolic Extract and Essential Oil from Leaves of Industrial Hemp Futura 75 Cultivar: Isolation of a New Cannabinoid Derivative and Biological Profile Using Computational Approaches
Source: Plants (Basel). 2022 Jun 24;11(13):1671. doi: 10.3390/plants11131671 (PMC9269227; doi:10.3390/plants11131671)
Supplement: Supplementary file 1 [file plants-11-01671-s001.zip]

Archive with 1 entries (1 files):
- plants-1779137-supplementary.pdf
